# Supplementary material for: Genetic Characterization of Multidrug-Resistant E. coli Isolates from Bloodstream Infections in Lithuania
Source: Microorganisms. 2022 Feb 15;10(2):449. doi: 10.3390/microorganisms10020449 (PMC8880137; doi:10.3390/microorganisms10020449)
Supplement: Supplementary file 1 [file microorganisms-10-00449-s001.zip]

Archive with 5 entries (5 files):
- Supplementary Figure S1. Dendrogram of phylogenetic group A..pdf
- Supplementary Figure S2. Dendrogram of phylogenetic group B2..pdf
- Supplementary Figure S3. Dendrogram of phylogenetic group F..pdf
- Supplementary Figure S4. BOX-PCR dendrogram..pdf
- Supplementary Table S1. Collected isolates..pdf
